# Supplementary material for: Review of the West Indian genus Monotalla Bechyné (Coleoptera, Chrysomelidae, Galerucinae, Alticini) with description of five new species
Source: Zookeys. 2015 May 25;(505):117–36. doi: 10.3897/zookeys.505.9434 (PMC4453239; doi:10.3897/zookeys.505.9434)
Supplement: XML Treatment for Monotalla dominica [file zookeys.505.9434-treatment2.xml]

<!DOCTYPE tp:taxon-treatment
  PUBLIC "-//TaxonX//DTD Taxonomic Treatment Publishing DTD v0 20100105//EN" "tax-treatment-NSO.dtd">
<tp:taxon-treatment xmlns:tp="http://www.plazi.org/taxpub"><tp:treatment-meta><kwd-group><label>Taxon classification</label><kwd><named-content content-type="kingdom">Animalia</named-content></kwd><kwd><named-content content-type="order">Coleoptera</named-content></kwd><kwd><named-content content-type="family">Chrysomelidae</named-content></kwd></kwd-group><mixed-citation publication-type="journal"><person-group><name><surname>Konstantinov</surname><given-names>Alexander S.</given-names></name><name><surname>Linzmeier</surname><given-names>Adelita M.</given-names></name><name><surname>Clark</surname><given-names>Shawn M.</given-names></name><name><surname>Ivie</surname><given-names>Michael A.</given-names></name></person-group><article-title>Review of the West Indian genus <italic><tp:taxon-name><tp:taxon-name-part taxon-name-part-type="genus">Monotalla</tp:taxon-name-part></tp:taxon-name></italic> Bechyné (<tp:taxon-name><tp:taxon-name-part taxon-name-part-type="order">Coleoptera</tp:taxon-name-part></tp:taxon-name>, <tp:taxon-name><tp:taxon-name-part taxon-name-part-type="family">Chrysomelidae</tp:taxon-name-part></tp:taxon-name>, <tp:taxon-name><tp:taxon-name-part taxon-name-part-type="subfamily">Galerucinae</tp:taxon-name-part></tp:taxon-name>, <tp:taxon-name><tp:taxon-name-part taxon-name-part-type="tribe">Alticini</tp:taxon-name-part></tp:taxon-name>) with description of five new species</article-title><source>Zookeys</source><day>25</day><month>5</month><year>2015</year><volume>2015</volume><issue>505</issue><fpage>117</fpage><lpage>136</lpage><pub-id pub-id-type="doi">10.3897/zookeys.505.9434</pub-id></mixed-citation></tp:treatment-meta><tp:nomenclature><tp:taxon-name>
                        <tp:taxon-name-part taxon-name-part-type="genus">Monotalla</tp:taxon-name-part>
                        <tp:taxon-name-part taxon-name-part-type="species">dominica</tp:taxon-name-part>
                        <object-id xmlns:xlink="http://www.w3.org/1999/xlink" content-type="zoobank" xlink:type="simple">http://zoobank.org/567042A3-5290-412F-8495-196EFE856DE1</object-id>
                    </tp:taxon-name><tp:taxon-authority>Konstantinov, Linzmeier, Clark &amp; Ivie</tp:taxon-authority><tp:taxon-status xmlns:xlink="http://www.w3.org/1999/xlink" xlink:type="simple">sp. n.</tp:taxon-status><xref ref-type="fig" rid="F3">Figs 2–6</xref><xref ref-type="fig" rid="F4">, 7–12</xref><!--PageBreak--><!--PageBreak--></tp:nomenclature><tp:treatment-sec sec-type="Description"><title>Description.</title><p>Body length: 1.28–1.38 mm, width: 0.84–1.10 mm. Color blackish with light bluish luster. Ventral side and appendages light brown or amber. Distance between eyes about 2 times wider than transverse diameter of eye. Diameter of punctures on vertex smaller than distance between them. Pronotal punctures sparse, slightly elongate in shape, their transverse diameter much smaller than distance between them. Elytral punctures relatively large, forming well developed rows. Distance between punctures in rows about as great as their diameter. Distance between rows much greater than diameter of punctures. Lateral (outer) side of metatibia deeply and coarsely dentate. Metatibial spur curved, nearly as long as denticle situated on apex of inner side of metatibia. Posterior sclerotizations of vaginal palpi nearly parallel-sided, straight at apex. Posterior sclerotization of tignum gradually widening posteriorly, abdominal sternite 8 with two sclerotized spots near apex. Spermatheca with relatively long middle part of receptacle, with internal side forming nearly 90 degree angle.</p></tp:treatment-sec><tp:treatment-sec sec-type="Comments"><title>Comments.</title><p><italic><tp:taxon-name><tp:taxon-name-part taxon-name-part-type="genus">Monotalla</tp:taxon-name-part> <tp:taxon-name-part taxon-name-part-type="species">dominica</tp:taxon-name-part></tp:taxon-name></italic> can be separated from other <italic><tp:taxon-name><tp:taxon-name-part taxon-name-part-type="genus">Monotalla</tp:taxon-name-part></tp:taxon-name></italic> by its short metatibial spur situated on the apex of the inner side of the metatibia that barely projects beyond apicomedial denticle.</p></tp:treatment-sec><tp:treatment-sec sec-type="Etymology"><title>Etymology.</title><p>This species is named after the island where it occurs.</p></tp:treatment-sec><tp:treatment-sec sec-type="Type material"><title>Type material.</title><p>Holotype, female: Dominica, ca 2600’, Morne Trois Pitons N.P., Freshwater Lake, 17-8-1986, C.W. &amp; L. O’Brien (WIBF, to be deposited in the USNM). Paratype, female, the same label as the holotype (WIBF). Paratype female: Dominica: St. Paul Parish; Morne Trois Piton N.P.; Trail to Middleham Falls; 27May-05JUNE 2011; Santee Malaise (WIBF). Data not on the labels indicate this locality is at 724m (M.Ivie, unpublished) (WIBF). The specimens are provided with one additional label (Holotype or Paratype respectively) <italic><tp:taxon-name><tp:taxon-name-part taxon-name-part-type="genus">Monotalla</tp:taxon-name-part> <tp:taxon-name-part taxon-name-part-type="species">dominica</tp:taxon-name-part></tp:taxon-name></italic> Konstantinov et al. 2015.</p><!--PageBreak--><!--PageBreak--><!--PageBreak--></tp:treatment-sec><tp:treatment-sec><!--Section generated to contain objects referenced in tp:taxon-treatment.--><fig id="F3" position="float" orientation="portrait"><label>Figures 2–6.</label><caption><p><italic><tp:taxon-name><tp:taxon-name-part taxon-name-part-type="genus">Monotalla</tp:taxon-name-part> <tp:taxon-name-part taxon-name-part-type="species">dominica</tp:taxon-name-part></tp:taxon-name></italic>. <bold>2</bold> Dorsal habitus <bold>3</bold> Lateral habitus <bold>4</bold> Hind tibia and tarsi <bold>5</bold> Head, frontal view <bold>6</bold> Aedeagus, ventral and lateral views.</p></caption><graphic xmlns:xlink="http://www.w3.org/1999/xlink" xlink:href="zookeys-505-117-g003.jpg" position="float" orientation="portrait" xlink:type="simple" id="oo_44053.jpg"/></fig><fig id="F4" position="float" orientation="portrait"><label>Figures 7–12.</label><caption><p><italic><tp:taxon-name><tp:taxon-name-part taxon-name-part-type="genus">Monotalla</tp:taxon-name-part> <tp:taxon-name-part taxon-name-part-type="species">dominica</tp:taxon-name-part></tp:taxon-name></italic>. <bold>7</bold> Abdominal ventrites <bold>8</bold> Mesotergite <bold>9</bold> Apical abdominal tergite <bold>10</bold> Spermatheca <bold>11</bold> Vaginal palpi <bold>12</bold> Tignum.</p></caption><graphic xmlns:xlink="http://www.w3.org/1999/xlink" xlink:href="zookeys-505-117-g004.jpg" position="float" orientation="portrait" xlink:type="simple" id="oo_44054.jpg"/></fig></tp:treatment-sec></tp:taxon-treatment>
