# Supplementary material for: Review of the West Indian genus Monotalla Bechyné (Coleoptera, Chrysomelidae, Galerucinae, Alticini) with description of five new species
Source: Zookeys. 2015 May 25;(505):117–36. doi: 10.3897/zookeys.505.9434 (PMC4453239; doi:10.3897/zookeys.505.9434)
Supplement: XML Treatment for Monotalla guadeloupensis [file zookeys.505.9434-treatment3.xml]

<!DOCTYPE tp:taxon-treatment
  PUBLIC "-//TaxonX//DTD Taxonomic Treatment Publishing DTD v0 20100105//EN" "tax-treatment-NSO.dtd">
<tp:taxon-treatment xmlns:tp="http://www.plazi.org/taxpub"><tp:treatment-meta><kwd-group><label>Taxon classification</label><kwd><named-content content-type="kingdom">Animalia</named-content></kwd><kwd><named-content content-type="order">Coleoptera</named-content></kwd><kwd><named-content content-type="family">Chrysomelidae</named-content></kwd></kwd-group><mixed-citation publication-type="journal"><person-group><name><surname>Konstantinov</surname><given-names>Alexander S.</given-names></name><name><surname>Linzmeier</surname><given-names>Adelita M.</given-names></name><name><surname>Clark</surname><given-names>Shawn M.</given-names></name><name><surname>Ivie</surname><given-names>Michael A.</given-names></name></person-group><article-title>Review of the West Indian genus <italic><tp:taxon-name><tp:taxon-name-part taxon-name-part-type="genus">Monotalla</tp:taxon-name-part></tp:taxon-name></italic> Bechyné (<tp:taxon-name><tp:taxon-name-part taxon-name-part-type="order">Coleoptera</tp:taxon-name-part></tp:taxon-name>, <tp:taxon-name><tp:taxon-name-part taxon-name-part-type="family">Chrysomelidae</tp:taxon-name-part></tp:taxon-name>, <tp:taxon-name><tp:taxon-name-part taxon-name-part-type="subfamily">Galerucinae</tp:taxon-name-part></tp:taxon-name>, <tp:taxon-name><tp:taxon-name-part taxon-name-part-type="tribe">Alticini</tp:taxon-name-part></tp:taxon-name>) with description of five new species</article-title><source>Zookeys</source><day>25</day><month>5</month><year>2015</year><volume>2015</volume><issue>505</issue><fpage>117</fpage><lpage>136</lpage><pub-id pub-id-type="doi">10.3897/zookeys.505.9434</pub-id></mixed-citation></tp:treatment-meta><tp:nomenclature><tp:taxon-name>
                        <tp:taxon-name-part taxon-name-part-type="genus">Monotalla</tp:taxon-name-part>
                        <tp:taxon-name-part taxon-name-part-type="species">guadeloupensis</tp:taxon-name-part>
                    </tp:taxon-name><tp:taxon-authority>Bechyné, 1956</tp:taxon-authority><xref ref-type="fig" rid="F2">Figs 1</xref><xref ref-type="fig" rid="F5">, 13–17</xref><xref ref-type="fig" rid="F6">, 18–21</xref><tp:nomenclature-citation-list><tp:nomenclature-citation><tp:taxon-name><tp:taxon-name-part taxon-name-part-type="genus">Monotalla</tp:taxon-name-part> <tp:taxon-name-part taxon-name-part-type="species">guadeloupensis</tp:taxon-name-part></tp:taxon-name><comment> Bechyné, 1956: 588 (type locality Guadeloupe, type NHMB), <xref ref-type="bibr" rid="B6">Savini and Furth 2001</xref>: 907 (status restored).</comment></tp:nomenclature-citation></tp:nomenclature-citation-list></tp:nomenclature><tp:treatment-sec sec-type="Description"><title>Description.</title><p>Body length: 1.32–1.35 mm, width: 1.05–1.10 mm. Color blackish with light bluish metallic luster. Ventral side and appendages light brown or amber. Distance between eyes about 2 times wider than transverse diameter of eye. Punctures on vertex about as large as distance between them. Pronotal punctures sparce, slightly elongate in shape, their transverse diameter much smaller than distance between them. Elytral punctures relatively large, forming well developed rows. Distance between punctures in rows about as great as their diameter. Distance between rows at base of elytra about as great as diameter of punctures. Distance between rows in middle of elytra greater than diameter of punctures. Lateral (outer) side of metatibia deeply and coarsely dentate. Metatibial spur curved, projects beyond denticle situated on apex of inner side of metatibia. Aedeagus slender, with shallow and wide impression ventrally. Posterior sclerotizations of vaginal palpi slightly widening apically, straight at apex. Posterior sclerotization of tignum gradually narrowing posteriorly, abdominal sternite 8 without sclerotized spots near apex. Spermatheca with relatively long middle part of receptacle, with internal side forming few folds.</p></tp:treatment-sec><tp:treatment-sec sec-type="Comments"><title>Comments.</title><p><italic><tp:taxon-name><tp:taxon-name-part taxon-name-part-type="genus">Monotalla</tp:taxon-name-part> <tp:taxon-name-part taxon-name-part-type="species">guadeloupensis</tp:taxon-name-part></tp:taxon-name></italic> is the type species of <italic><tp:taxon-name><tp:taxon-name-part taxon-name-part-type="genus">Monotalla</tp:taxon-name-part></tp:taxon-name></italic>. In the key to <italic><tp:taxon-name><tp:taxon-name-part taxon-name-part-type="genus">Monotalla</tp:taxon-name-part></tp:taxon-name></italic> species it ends up in the same couplet with <italic><tp:taxon-name><tp:taxon-name-part taxon-name-part-type="genus">Monotalla</tp:taxon-name-part> <tp:taxon-name-part taxon-name-part-type="species">lecticafolium</tp:taxon-name-part></tp:taxon-name></italic>. It can be separated by the following characters: punctures on vertex about as large as distance between them; aedeagus slender, with shallow and wide impression ventrally. In <italic><tp:taxon-name><tp:taxon-name-part taxon-name-part-type="genus">Monotalla</tp:taxon-name-part> <tp:taxon-name-part taxon-name-part-type="species">lecticafolium</tp:taxon-name-part></tp:taxon-name></italic>, punctures on vertex are much smaller than distance between them and aedeagus is robust, without impression ventrally.</p></tp:treatment-sec><tp:treatment-sec sec-type="Type material"><title>Type material.</title><p>Holotype, male: 1) Guadeloupe; 2) 1953 Coll Heikertinger; 3) Holotype <italic><tp:taxon-name><tp:taxon-name-part taxon-name-part-type="genus">Monotalla</tp:taxon-name-part> <tp:taxon-name-part taxon-name-part-type="species">guadeloupensis</tp:taxon-name-part></tp:taxon-name></italic> J. Bechyné det. 1956. (NHMB).</p></tp:treatment-sec><tp:treatment-sec sec-type="Material examined"><title>Material examined.</title><p>Guadeloupe: Basse Terre, Mam[elles] de Pigeon, 600-700m, <named-content xmlns:xlink="http://www.w3.org/1999/xlink" content-type="dwc:verbatimCoordinates" xlink:type="simple">16°10.668N, 61°44.152W</named-content>, 21 Aug 2005, M.A. Ivie, beating dead palm frond (male WIBF, female USNM). Guadeloupe: Basse T. Gourbeyre, Palmiste, 05-20 Jan 2003, J. Touroult colr. (male WIBF).</p></tp:treatment-sec><tp:treatment-sec><!--Section generated to contain objects referenced in tp:taxon-treatment.--><fig id="F2" position="float" orientation="portrait"><label>Figure 1.</label><caption><p><italic><tp:taxon-name><tp:taxon-name-part taxon-name-part-type="genus">Monotalla</tp:taxon-name-part> <tp:taxon-name-part taxon-name-part-type="species">guadeloupensis</tp:taxon-name-part></tp:taxon-name></italic>, dorsal habitus.</p></caption><graphic xmlns:xlink="http://www.w3.org/1999/xlink" xlink:href="zookeys-505-117-g002.jpg" position="float" orientation="portrait" xlink:type="simple" id="oo_44052.jpg"/></fig><fig id="F5" position="float" orientation="portrait"><label>Figures 13–17.</label><caption><p><italic><tp:taxon-name><tp:taxon-name-part taxon-name-part-type="genus">Monotalla</tp:taxon-name-part> <tp:taxon-name-part taxon-name-part-type="species">guadeloupensis</tp:taxon-name-part></tp:taxon-name></italic>. <bold>13</bold> Dorsal habitus <bold>14</bold> Lateral habitus <bold>15</bold> Hind tibia and tarsi <bold>16</bold> Head, frontal view <bold>17</bold> Aedeagus, ventral and lateral views.</p></caption><graphic xmlns:xlink="http://www.w3.org/1999/xlink" xlink:href="zookeys-505-117-g005.jpg" position="float" orientation="portrait" xlink:type="simple" id="oo_44055.jpg"/></fig><fig id="F6" position="float" orientation="portrait"><label>Figures 18–21.</label><caption><p><italic><tp:taxon-name><tp:taxon-name-part taxon-name-part-type="genus">Monotalla</tp:taxon-name-part> <tp:taxon-name-part taxon-name-part-type="species">guadeloupensis</tp:taxon-name-part></tp:taxon-name></italic>. <bold>18</bold> Gut, with scerotized folds <bold>19</bold> Tignum <bold>20</bold> Spermatheca <bold>21</bold> Vaginal palpi.</p></caption><graphic xmlns:xlink="http://www.w3.org/1999/xlink" xlink:href="zookeys-505-117-g006.jpg" position="float" orientation="portrait" xlink:type="simple" id="oo_44056.jpg"/></fig></tp:treatment-sec><ref-list><ref id="B6"><mixed-citation xmlns:xlink="http://www.w3.org/1999/xlink" xlink:type="simple"><person-group><name name-style="western"><surname>Savini</surname><given-names>V</given-names></name><name name-style="western"><surname>Furth</surname><given-names>DG</given-names></name></person-group> (<year>2001</year>) <article-title>The status of <italic><tp:taxon-name><tp:taxon-name-part taxon-name-part-type="genus">Heikertingerella</tp:taxon-name-part></tp:taxon-name></italic>, <italic><tp:taxon-name><tp:taxon-name-part taxon-name-part-type="genus">Monotalla</tp:taxon-name-part></tp:taxon-name></italic>, <italic><tp:taxon-name><tp:taxon-name-part taxon-name-part-type="genus">Pseudodibolia</tp:taxon-name-part></tp:taxon-name></italic> and <italic><tp:taxon-name><tp:taxon-name-part taxon-name-part-type="genus">Sphaeroderma</tp:taxon-name-part></tp:taxon-name></italic> (<tp:taxon-name><tp:taxon-name-part taxon-name-part-type="order">Coleoptera</tp:taxon-name-part></tp:taxon-name>: <tp:taxon-name><tp:taxon-name-part taxon-name-part-type="family">Chrysomelidae</tp:taxon-name-part></tp:taxon-name>: <tp:taxon-name><tp:taxon-name-part taxon-name-part-type="subfamily">Alticinae</tp:taxon-name-part></tp:taxon-name>) in the New orld.</article-title> <source>Proceedings of the Entomological Society of Washington</source> <volume>103</volume>(<issue>4</issue>): <fpage>903</fpage>–<lpage>912</lpage>.</mixed-citation></ref></ref-list></tp:taxon-treatment>
