# Supplementary material for: Review of the West Indian genus Monotalla Bechyné (Coleoptera, Chrysomelidae, Galerucinae, Alticini) with description of five new species
Source: Zookeys. 2015 May 25;(505):117–36. doi: 10.3897/zookeys.505.9434 (PMC4453239; doi:10.3897/zookeys.505.9434)
Supplement: XML Treatment for Monotalla lecticofolia [file zookeys.505.9434-treatment4.xml]

<!DOCTYPE tp:taxon-treatment
  PUBLIC "-//TaxonX//DTD Taxonomic Treatment Publishing DTD v0 20100105//EN" "tax-treatment-NSO.dtd">
<tp:taxon-treatment xmlns:tp="http://www.plazi.org/taxpub"><tp:treatment-meta><kwd-group><label>Taxon classification</label><kwd><named-content content-type="kingdom">Animalia</named-content></kwd><kwd><named-content content-type="order">Coleoptera</named-content></kwd><kwd><named-content content-type="family">Chrysomelidae</named-content></kwd></kwd-group><mixed-citation publication-type="journal"><person-group><name><surname>Konstantinov</surname><given-names>Alexander S.</given-names></name><name><surname>Linzmeier</surname><given-names>Adelita M.</given-names></name><name><surname>Clark</surname><given-names>Shawn M.</given-names></name><name><surname>Ivie</surname><given-names>Michael A.</given-names></name></person-group><article-title>Review of the West Indian genus <italic><tp:taxon-name><tp:taxon-name-part taxon-name-part-type="genus">Monotalla</tp:taxon-name-part></tp:taxon-name></italic> Bechyné (<tp:taxon-name><tp:taxon-name-part taxon-name-part-type="order">Coleoptera</tp:taxon-name-part></tp:taxon-name>, <tp:taxon-name><tp:taxon-name-part taxon-name-part-type="family">Chrysomelidae</tp:taxon-name-part></tp:taxon-name>, <tp:taxon-name><tp:taxon-name-part taxon-name-part-type="subfamily">Galerucinae</tp:taxon-name-part></tp:taxon-name>, <tp:taxon-name><tp:taxon-name-part taxon-name-part-type="tribe">Alticini</tp:taxon-name-part></tp:taxon-name>) with description of five new species</article-title><source>Zookeys</source><day>25</day><month>5</month><year>2015</year><volume>2015</volume><issue>505</issue><fpage>117</fpage><lpage>136</lpage><pub-id pub-id-type="doi">10.3897/zookeys.505.9434</pub-id></mixed-citation></tp:treatment-meta><tp:nomenclature><tp:taxon-name>
                        <tp:taxon-name-part taxon-name-part-type="genus">Monotalla</tp:taxon-name-part>
                        <tp:taxon-name-part taxon-name-part-type="species">lecticofolia</tp:taxon-name-part>
                        <object-id xmlns:xlink="http://www.w3.org/1999/xlink" content-type="zoobank" xlink:type="simple">http://zoobank.org/6F087FA1-1B04-4FC5-8EA8-C5B6E59C550D</object-id>
                    </tp:taxon-name><tp:taxon-authority>Konstantinov, Linzmeier, Clark &amp; Ivie</tp:taxon-authority><tp:taxon-status xmlns:xlink="http://www.w3.org/1999/xlink" xlink:type="simple">sp. n.</tp:taxon-status><xref ref-type="fig" rid="F7">Figs 22–26</xref></tp:nomenclature><tp:treatment-sec sec-type="Description"><title>Description.</title><p>Body length: 1.42–1.43 mm, width: 1.98–1.10 mm. Color blackish with light bluish metallic luster. Ventral side and appendages light brown or amber. Distance between eyes about 2 times wider than transverse diameter of eye. Punctures on vertex much smaller than distance between them. Pronotal punctures sparse, slightly elongate in shape, their transverse diameter much smaller than distance between them. Elytral punctures relatively large, forming well developed rows. Distance between punctures in rows about as great as their diameter. Distance between rows greater than diameter of punctures. Lateral side of metatibia deeply and coarsely dentate. Apicomedial metatibial denticle shorter than metatibial spur. Aedeagus robust, without impression ventrally.</p></tp:treatment-sec><tp:treatment-sec sec-type="Comments"><title>Comments.</title><p>In the key to <italic><tp:taxon-name><tp:taxon-name-part taxon-name-part-type="genus">Monotalla</tp:taxon-name-part></tp:taxon-name></italic> species <italic><tp:taxon-name><tp:taxon-name-part taxon-name-part-type="genus">Monotalla</tp:taxon-name-part> <tp:taxon-name-part taxon-name-part-type="species">lecticofolia</tp:taxon-name-part></tp:taxon-name></italic> ends up in the same couplet with <italic><tp:taxon-name><tp:taxon-name-part taxon-name-part-type="genus">Monotalla</tp:taxon-name-part> <tp:taxon-name-part taxon-name-part-type="species">guadeloupensis</tp:taxon-name-part></tp:taxon-name></italic>. It can be separated by the following characters: punctures on vertex much smaller than distance between them and aedeagus robust, without impression ventrally. In <italic><tp:taxon-name><tp:taxon-name-part taxon-name-part-type="genus">Monotalla</tp:taxon-name-part> <tp:taxon-name-part taxon-name-part-type="species">guadeloupensis</tp:taxon-name-part></tp:taxon-name></italic>, punctures on vertex about as large as distance between them; aedeagus slender, with shallow and wide impression ventrally.</p></tp:treatment-sec><tp:treatment-sec sec-type="Etymology"><title>Etymology.</title><p>This species name comes from Latin words “<italic>lectico</italic>” to collect something from somewhere and “<italic>folia</italic>” leaf.</p><p>Type material: Holotype, male: 1) St. Lucia: Piton Troumasse trap site. 793m, <named-content xmlns:xlink="http://www.w3.org/1999/xlink" content-type="dwc:verbatimCoordinates" xlink:type="simple">13.8535°N, 61.0098°W</named-content>, 22–30 JUNE 2009 malaise, C. A. Maier &amp; M. L. Gimmel (WIBF, to be deposited in the USNM). Paratypes, male, the same label as the holotype (WIBF). The specimens are provided with one additional label (Holotype or Paratype respectively) <italic><tp:taxon-name><tp:taxon-name-part taxon-name-part-type="genus">Monotalla</tp:taxon-name-part> <tp:taxon-name-part taxon-name-part-type="species">lecticofolia</tp:taxon-name-part></tp:taxon-name></italic> Konstantinov et al. 2015.</p></tp:treatment-sec><tp:treatment-sec><!--Section generated to contain objects referenced in tp:taxon-treatment.--><fig id="F7" position="float" orientation="portrait"><label>Figures 22–26.</label><caption><p><italic><tp:taxon-name><tp:taxon-name-part taxon-name-part-type="genus">Monotalla</tp:taxon-name-part> <tp:taxon-name-part taxon-name-part-type="species">lecticafolium</tp:taxon-name-part></tp:taxon-name></italic>. <bold>22</bold> Dorsal habitus <bold>23</bold> Lateral habitus <bold>24</bold> Hind tibia and tarsi <bold>25</bold> Head, frontal view <bold>26</bold> Aedeagus, ventral and lateral views.</p></caption><graphic xmlns:xlink="http://www.w3.org/1999/xlink" xlink:href="zookeys-505-117-g007.jpg" position="float" orientation="portrait" xlink:type="simple" id="oo_44057.jpg"/></fig></tp:treatment-sec></tp:taxon-treatment>
