# Supplementary material for: Review of the West Indian genus Monotalla Bechyné (Coleoptera, Chrysomelidae, Galerucinae, Alticini) with description of five new species
Source: Zookeys. 2015 May 25;(505):117–36. doi: 10.3897/zookeys.505.9434 (PMC4453239; doi:10.3897/zookeys.505.9434)
Supplement: XML Treatment for Monotalla maierae [file zookeys.505.9434-treatment5.xml]

<!DOCTYPE tp:taxon-treatment
  PUBLIC "-//TaxonX//DTD Taxonomic Treatment Publishing DTD v0 20100105//EN" "tax-treatment-NSO.dtd">
<tp:taxon-treatment xmlns:tp="http://www.plazi.org/taxpub"><tp:treatment-meta><kwd-group><label>Taxon classification</label><kwd><named-content content-type="kingdom">Animalia</named-content></kwd><kwd><named-content content-type="order">Coleoptera</named-content></kwd><kwd><named-content content-type="family">Chrysomelidae</named-content></kwd></kwd-group><mixed-citation publication-type="journal"><person-group><name><surname>Konstantinov</surname><given-names>Alexander S.</given-names></name><name><surname>Linzmeier</surname><given-names>Adelita M.</given-names></name><name><surname>Clark</surname><given-names>Shawn M.</given-names></name><name><surname>Ivie</surname><given-names>Michael A.</given-names></name></person-group><article-title>Review of the West Indian genus <italic><tp:taxon-name><tp:taxon-name-part taxon-name-part-type="genus">Monotalla</tp:taxon-name-part></tp:taxon-name></italic> Bechyné (<tp:taxon-name><tp:taxon-name-part taxon-name-part-type="order">Coleoptera</tp:taxon-name-part></tp:taxon-name>, <tp:taxon-name><tp:taxon-name-part taxon-name-part-type="family">Chrysomelidae</tp:taxon-name-part></tp:taxon-name>, <tp:taxon-name><tp:taxon-name-part taxon-name-part-type="subfamily">Galerucinae</tp:taxon-name-part></tp:taxon-name>, <tp:taxon-name><tp:taxon-name-part taxon-name-part-type="tribe">Alticini</tp:taxon-name-part></tp:taxon-name>) with description of five new species</article-title><source>Zookeys</source><day>25</day><month>5</month><year>2015</year><volume>2015</volume><issue>505</issue><fpage>117</fpage><lpage>136</lpage><pub-id pub-id-type="doi">10.3897/zookeys.505.9434</pub-id></mixed-citation></tp:treatment-meta><tp:nomenclature><tp:taxon-name>
                        <tp:taxon-name-part taxon-name-part-type="genus">Monotalla</tp:taxon-name-part>
                        <tp:taxon-name-part taxon-name-part-type="species">maierae</tp:taxon-name-part>
                        <object-id xmlns:xlink="http://www.w3.org/1999/xlink" content-type="zoobank" xlink:type="simple">http://zoobank.org/641A4308-BB17-4EC7-9537-1EEE8566B7D2</object-id>
                    </tp:taxon-name><tp:taxon-authority>Konstantinov, Linzmeier, Clark &amp; Ivie</tp:taxon-authority><tp:taxon-status xmlns:xlink="http://www.w3.org/1999/xlink" xlink:type="simple">sp. n.</tp:taxon-status><xref ref-type="fig" rid="F8">Figs 27–31</xref><xref ref-type="fig" rid="F9">, 32–35</xref></tp:nomenclature><tp:treatment-sec sec-type="Description"><title>Description.</title><p>Body length: 1.32–1.35 mm, width: 1.08–0.90 mm. Elytra with purplish luster. Ventral side and appendages light brown or amber. Distance between eyes about 2 times wider than transverse diameter of eye. Punctures on vertex poorly defined, mostly smaller than distance between them. Pronotal punctures sparse, slightly elongate in shape, their transverse diameter much smaller than distance between them. Elytral punctures relatively small, forming rows. Distance between punctures in rows lesser than or equal to their diameter. Distance between rows greater than diameter of punctures. Lateral side of metatibia with short evenly spaced denticles. Metatibial spur straight, strongly projecting beyond denticle situated on apex of inner side of metatibia. Aedeagus slender, with shallow and wide impression ventrally. Posterior sclerotizations of vaginal palpi slightly widening apically, straight at apex. Posterior sclerotization of tignum gradually narrowing posteriorly, abdominal sternite 8 without sclerotized spots near apex. Spermatheca with relatively long middle part of receptacle, with internal side slightly bend.</p></tp:treatment-sec><tp:treatment-sec sec-type="Comments"><title>Comments.</title><p><italic><tp:taxon-name><tp:taxon-name-part taxon-name-part-type="genus">Monotalla</tp:taxon-name-part> <tp:taxon-name-part taxon-name-part-type="species">maierae</tp:taxon-name-part></tp:taxon-name></italic> can be separated from all other of <italic><tp:taxon-name><tp:taxon-name-part taxon-name-part-type="genus">Monotalla</tp:taxon-name-part></tp:taxon-name></italic> species by the purplish elytra. In addition, <italic><tp:taxon-name><tp:taxon-name-part taxon-name-part-type="genus">Monotalla</tp:taxon-name-part> <tp:taxon-name-part taxon-name-part-type="species">maierae</tp:taxon-name-part></tp:taxon-name></italic> differs from most <italic><tp:taxon-name><tp:taxon-name-part taxon-name-part-type="genus">Monotalla</tp:taxon-name-part></tp:taxon-name></italic> based on small and sparse pronotal and elytral punctures.</p></tp:treatment-sec><tp:treatment-sec sec-type="Etymology"><title>Etymology.</title><p>We name this species after C. A. Maier who collected three of five new species described in this paper.</p><!--PageBreak--><!--PageBreak--></tp:treatment-sec><tp:treatment-sec sec-type="Type material"><title>Type material.</title><p>Holotype, male: 1) St. Lucia: Piton Troumasse trap site. 793m, <named-content xmlns:xlink="http://www.w3.org/1999/xlink" content-type="dwc:verbatimCoordinates" xlink:type="simple">13.8535°N, 61.0098°W</named-content>, 17 JUNE 2009. moss berlese C. A. Maier (WIBF, to be deposited in the USNM). Paratypes 2 males, the same label as holotype (1- WIBF, 1- BYUC). Paratypes 2 females: 1) St. Lucia: Piton Troumasse trap site. 793m, <named-content xmlns:xlink="http://www.w3.org/1999/xlink" content-type="dwc:verbatimCoordinates" xlink:type="simple">13.8535°N, 61.0098°W</named-content>, 22 JUNE 2009. litter berlese C. A. Maier (1 - USNM, 1 - WIBF). The specimens are provided with one additional label (Holotype or Paratype respectively) <italic><tp:taxon-name><tp:taxon-name-part taxon-name-part-type="genus">Monotalla</tp:taxon-name-part> <tp:taxon-name-part taxon-name-part-type="species">maierae</tp:taxon-name-part></tp:taxon-name></italic> Konstantinov et al. 2015.</p></tp:treatment-sec><tp:treatment-sec><!--Section generated to contain objects referenced in tp:taxon-treatment.--><fig id="F8" position="float" orientation="portrait"><label>Figures 27–31.</label><caption><p><italic><tp:taxon-name><tp:taxon-name-part taxon-name-part-type="genus">Monotalla</tp:taxon-name-part> <tp:taxon-name-part taxon-name-part-type="species">maierae</tp:taxon-name-part></tp:taxon-name></italic>. <bold>27</bold> Holotype, dorsal habitus <bold>28</bold> Holotype, lateral habitus <bold>29</bold> Hind tibia and tarsi <bold>30</bold> Head, frontal view <bold>31</bold> Paratype, dorsal habitus.</p></caption><graphic xmlns:xlink="http://www.w3.org/1999/xlink" xlink:href="zookeys-505-117-g008.jpg" position="float" orientation="portrait" xlink:type="simple" id="oo_44058.jpg"/></fig><fig id="F9" position="float" orientation="portrait"><label>Figures 32–35.</label><caption><p><italic><tp:taxon-name><tp:taxon-name-part taxon-name-part-type="genus">Monotalla</tp:taxon-name-part> <tp:taxon-name-part taxon-name-part-type="species">maierae</tp:taxon-name-part></tp:taxon-name></italic>. <bold>32</bold> Spermatheca <bold>33</bold> Vaginal palpi <bold>34</bold> Tignum <bold>35</bold> Aedeagus, ventral and lateral views.</p></caption><graphic xmlns:xlink="http://www.w3.org/1999/xlink" xlink:href="zookeys-505-117-g009.jpg" position="float" orientation="portrait" xlink:type="simple" id="oo_44059.jpg"/></fig></tp:treatment-sec></tp:taxon-treatment>
