# Supplementary material for: Review of the West Indian genus Monotalla Bechyné (Coleoptera, Chrysomelidae, Galerucinae, Alticini) with description of five new species
Source: Zookeys. 2015 May 25;(505):117–36. doi: 10.3897/zookeys.505.9434 (PMC4453239; doi:10.3897/zookeys.505.9434)
Supplement: XML Treatment for Monotalla obrienorum [file zookeys.505.9434-treatment6.xml]

<!DOCTYPE tp:taxon-treatment
  PUBLIC "-//TaxonX//DTD Taxonomic Treatment Publishing DTD v0 20100105//EN" "tax-treatment-NSO.dtd">
<tp:taxon-treatment xmlns:tp="http://www.plazi.org/taxpub"><tp:treatment-meta><kwd-group><label>Taxon classification</label><kwd><named-content content-type="kingdom">Animalia</named-content></kwd><kwd><named-content content-type="order">Coleoptera</named-content></kwd><kwd><named-content content-type="family">Chrysomelidae</named-content></kwd></kwd-group><mixed-citation publication-type="journal"><person-group><name><surname>Konstantinov</surname><given-names>Alexander S.</given-names></name><name><surname>Linzmeier</surname><given-names>Adelita M.</given-names></name><name><surname>Clark</surname><given-names>Shawn M.</given-names></name><name><surname>Ivie</surname><given-names>Michael A.</given-names></name></person-group><article-title>Review of the West Indian genus <italic><tp:taxon-name><tp:taxon-name-part taxon-name-part-type="genus">Monotalla</tp:taxon-name-part></tp:taxon-name></italic> Bechyné (<tp:taxon-name><tp:taxon-name-part taxon-name-part-type="order">Coleoptera</tp:taxon-name-part></tp:taxon-name>, <tp:taxon-name><tp:taxon-name-part taxon-name-part-type="family">Chrysomelidae</tp:taxon-name-part></tp:taxon-name>, <tp:taxon-name><tp:taxon-name-part taxon-name-part-type="subfamily">Galerucinae</tp:taxon-name-part></tp:taxon-name>, <tp:taxon-name><tp:taxon-name-part taxon-name-part-type="tribe">Alticini</tp:taxon-name-part></tp:taxon-name>) with description of five new species</article-title><source>Zookeys</source><day>25</day><month>5</month><year>2015</year><volume>2015</volume><issue>505</issue><fpage>117</fpage><lpage>136</lpage><pub-id pub-id-type="doi">10.3897/zookeys.505.9434</pub-id></mixed-citation></tp:treatment-meta><tp:nomenclature><tp:taxon-name>
                        <tp:taxon-name-part taxon-name-part-type="genus">Monotalla</tp:taxon-name-part>
                        <tp:taxon-name-part taxon-name-part-type="species">obrienorum</tp:taxon-name-part>
                        <object-id xmlns:xlink="http://www.w3.org/1999/xlink" content-type="zoobank" xlink:type="simple">http://zoobank.org/95E5FA0F-2563-4F27-A306-7B8E652E11D2</object-id>
                    </tp:taxon-name><tp:taxon-authority>Konstantinov, Linzmeier, Clark &amp; Ivie</tp:taxon-authority><tp:taxon-status xmlns:xlink="http://www.w3.org/1999/xlink" xlink:type="simple">sp. n.</tp:taxon-status><xref ref-type="fig" rid="F10">Figs 36–41</xref><xref ref-type="fig" rid="F11">, 42–44</xref><!--PageBreak--><!--PageBreak--><!--PageBreak--><!--PageBreak--></tp:nomenclature><tp:treatment-sec sec-type="Description"><title>Description.</title><p>Body length: 1.18–1.25 mm, width: 0.91–0.77 mm. Elytra with blackish and bluish luster. Ventral side and appendages light brown or amber. Distance between eyes about 1.4–1.5 times wider than transverse diameter of eye. Punctures on vertex well defined, sparse, smaller than distance between them. Pronotal punctures sparse, slightly elongate in shape, their transverse diameter much smaller than distance between them. Elytral punctures larger than those on pronotum, forming rows. Distance between punctures in rows smaller than or as great as their diameter. Distance between rows greater than diameter of punctures. Lateral side of metatibia with short evenly spaced denticles. Metatibial spur curved, projecting beyond denticle situated on apex of inner side of metatibia. Posterior sclerotizations of vaginal palpi with slightly sinusoidal lateral side, straight at apex. Tignum more or less parallel sided, abdominal sternite 8 without sclerotized spots near apex. Spermatheca with relatively long middle part of receptacle, with internal side slightly bend.</p></tp:treatment-sec><tp:treatment-sec sec-type="Comments"><title>Comments.</title><p><italic><tp:taxon-name><tp:taxon-name-part taxon-name-part-type="genus">Monotalla</tp:taxon-name-part> <tp:taxon-name-part taxon-name-part-type="species">obrienorum</tp:taxon-name-part></tp:taxon-name></italic> can be separated from all other <italic><tp:taxon-name><tp:taxon-name-part taxon-name-part-type="genus">Monotalla</tp:taxon-name-part></tp:taxon-name></italic> species based on the distance between eyes being 1.40–1.50 times greater than the transverse diameter of the eye.</p></tp:treatment-sec><tp:treatment-sec sec-type="Etymology"><title>Etymology.</title><p>We name this species after Charles W. &amp; Lois B. O’Brien who collected two of five new species described in this paper.</p><!--PageBreak--><!--PageBreak--></tp:treatment-sec><tp:treatment-sec sec-type="Type material"><title>Type material.</title><p>Holotype, female: 1) Grenada, Grand Etang, N.P. Mt. Qua Qua Tr., 10-IX-1991 C.W. &amp; L. B. O’Brien (BYUC). Paratypes, 3 females, the same label as the holotype (1- BYUC, 1- USNM, 1 - WIBF). Paratype, female: 1) Grenada, St. John P, 1 mi E. Gouyave, 5.IX.1991. C.W. &amp; L. B. O’Brien (BYUC). The specimens are provided with one additional label (Holotype or Paratype respectively) <italic><tp:taxon-name><tp:taxon-name-part taxon-name-part-type="genus">Monotalla</tp:taxon-name-part> <tp:taxon-name-part taxon-name-part-type="species">obrienorum</tp:taxon-name-part></tp:taxon-name></italic> Konstantinov et al. 2015.</p></tp:treatment-sec><tp:treatment-sec><!--Section generated to contain objects referenced in tp:taxon-treatment.--><fig id="F10" position="float" orientation="portrait"><label>Figures 36–41.</label><caption><p><italic><tp:taxon-name><tp:taxon-name-part taxon-name-part-type="genus">Monotalla</tp:taxon-name-part> <tp:taxon-name-part taxon-name-part-type="species">obrienorum</tp:taxon-name-part></tp:taxon-name></italic>. <bold>36</bold> Dorsal habitus <bold>37</bold> Lateral habitus <bold>38</bold> Hind tibia and tarsi <bold>39</bold> Head, frontal view <bold>40</bold> Vaginal palpi <bold>41</bold> Tignum.</p></caption><graphic xmlns:xlink="http://www.w3.org/1999/xlink" xlink:href="zookeys-505-117-g010.jpg" position="float" orientation="portrait" xlink:type="simple" id="oo_44060.jpg"/></fig><fig id="F11" position="float" orientation="portrait"><label>Figures 42–44.</label><caption><p><italic><tp:taxon-name><tp:taxon-name-part taxon-name-part-type="genus">Monotalla</tp:taxon-name-part> <tp:taxon-name-part taxon-name-part-type="species">obrienorum</tp:taxon-name-part></tp:taxon-name></italic>. <bold>42</bold> Hind wing <bold>43</bold> Spermatheca <bold>44</bold> Gut.</p></caption><graphic xmlns:xlink="http://www.w3.org/1999/xlink" xlink:href="zookeys-505-117-g011.jpg" position="float" orientation="portrait" xlink:type="simple" id="oo_44061.jpg"/></fig></tp:treatment-sec></tp:taxon-treatment>
