# Supplementary material for: Review of the West Indian genus Monotalla Bechyné (Coleoptera, Chrysomelidae, Galerucinae, Alticini) with description of five new species
Source: Zookeys. 2015 May 25;(505):117–36. doi: 10.3897/zookeys.505.9434 (PMC4453239; doi:10.3897/zookeys.505.9434)
Supplement: XML Treatment for Monotalla viridis [file zookeys.505.9434-treatment7.xml]

<!DOCTYPE tp:taxon-treatment
  PUBLIC "-//TaxonX//DTD Taxonomic Treatment Publishing DTD v0 20100105//EN" "tax-treatment-NSO.dtd">
<tp:taxon-treatment xmlns:tp="http://www.plazi.org/taxpub"><tp:treatment-meta><kwd-group><label>Taxon classification</label><kwd><named-content content-type="kingdom">Animalia</named-content></kwd><kwd><named-content content-type="order">Coleoptera</named-content></kwd><kwd><named-content content-type="family">Chrysomelidae</named-content></kwd></kwd-group><mixed-citation publication-type="journal"><person-group><name><surname>Konstantinov</surname><given-names>Alexander S.</given-names></name><name><surname>Linzmeier</surname><given-names>Adelita M.</given-names></name><name><surname>Clark</surname><given-names>Shawn M.</given-names></name><name><surname>Ivie</surname><given-names>Michael A.</given-names></name></person-group><article-title>Review of the West Indian genus <italic><tp:taxon-name><tp:taxon-name-part taxon-name-part-type="genus">Monotalla</tp:taxon-name-part></tp:taxon-name></italic> Bechyné (<tp:taxon-name><tp:taxon-name-part taxon-name-part-type="order">Coleoptera</tp:taxon-name-part></tp:taxon-name>, <tp:taxon-name><tp:taxon-name-part taxon-name-part-type="family">Chrysomelidae</tp:taxon-name-part></tp:taxon-name>, <tp:taxon-name><tp:taxon-name-part taxon-name-part-type="subfamily">Galerucinae</tp:taxon-name-part></tp:taxon-name>, <tp:taxon-name><tp:taxon-name-part taxon-name-part-type="tribe">Alticini</tp:taxon-name-part></tp:taxon-name>) with description of five new species</article-title><source>Zookeys</source><day>25</day><month>5</month><year>2015</year><volume>2015</volume><issue>505</issue><fpage>117</fpage><lpage>136</lpage><pub-id pub-id-type="doi">10.3897/zookeys.505.9434</pub-id></mixed-citation></tp:treatment-meta><tp:nomenclature><tp:taxon-name>
                        <tp:taxon-name-part taxon-name-part-type="genus">Monotalla</tp:taxon-name-part>
                        <tp:taxon-name-part taxon-name-part-type="species">viridis</tp:taxon-name-part>
                        <object-id xmlns:xlink="http://www.w3.org/1999/xlink" content-type="zoobank" xlink:type="simple">http://zoobank.org/1DEB2FE1-9279-4166-A47B-97D450843E31</object-id>
                    </tp:taxon-name><tp:taxon-authority>Konstantinov, Linzmeier, Clark &amp; Ivie</tp:taxon-authority><tp:taxon-status xmlns:xlink="http://www.w3.org/1999/xlink" xlink:type="simple">sp. n.</tp:taxon-status><xref ref-type="fig" rid="F12">Figs 45–49</xref><!--PageBreak--><!--PageBreak--></tp:nomenclature><tp:treatment-sec sec-type="Description"><title>Description.</title><p>Body length: 1.25 mm, width: 0.88 mm. Elytron with light greenish luster. Ventral side and appendages light brown or amber. Distance between eyes slightly less than 2 times wider than transverse diameter of eye. Punctures on vertex well defined, sparse, smaller than distance between them. Pronotal punctures sparse, slightly elongate in shape, their transverse diameter much smaller than distance between them. Elytral punctures slightly larger than those on pronotum, forming rows. Distance between punctures in rows smaller than or as great as their diameter. Distance between rows greater than diameter of punctures. Lateral side of metatibia with relatively large denticles. Metatibial spur curved, projecting beyond denticle situated on apex of inner side of metatibia. Aedeagus more or less robust, without impression ventrally, nearly straight in lateral view.</p></tp:treatment-sec><tp:treatment-sec sec-type="Comments"><title>Comments.</title><p><italic><tp:taxon-name><tp:taxon-name-part taxon-name-part-type="genus">Monotalla</tp:taxon-name-part> <tp:taxon-name-part taxon-name-part-type="species">viridis</tp:taxon-name-part></tp:taxon-name></italic> can be separated from all other <italic><tp:taxon-name><tp:taxon-name-part taxon-name-part-type="genus">Monotalla</tp:taxon-name-part></tp:taxon-name></italic> species based on the light greenish color of the elytra.</p></tp:treatment-sec><tp:treatment-sec sec-type="Etymology"><title>Etymology.</title><p>This species is named after its light greenish color.</p></tp:treatment-sec><tp:treatment-sec sec-type="Type material"><title>Type material.</title><p>Holotype, male: 1) St. Lucia: Piton St. Esprit trap site. 571m, <named-content xmlns:xlink="http://www.w3.org/1999/xlink" content-type="dwc:verbatimCoordinates" xlink:type="simple">13.8493°N, 60.9795°W</named-content>, 29 MAY 2009. ex. tree moss C. A. Maier; 2) Holotype <italic><tp:taxon-name><tp:taxon-name-part taxon-name-part-type="genus">Monotalla</tp:taxon-name-part> <tp:taxon-name-part taxon-name-part-type="species">viridis</tp:taxon-name-part></tp:taxon-name></italic> Konstantinov et al. 2015 (WIBF, to be deposited in the USNM).</p></tp:treatment-sec><tp:treatment-sec><!--Section generated to contain objects referenced in tp:taxon-treatment.--><fig id="F12" position="float" orientation="portrait"><label>Figures 45–49.</label><caption><p><italic><tp:taxon-name><tp:taxon-name-part taxon-name-part-type="genus">Monotalla</tp:taxon-name-part> <tp:taxon-name-part taxon-name-part-type="species">viridis</tp:taxon-name-part></tp:taxon-name></italic>. <bold>45</bold> Dorsal habitus <bold>46</bold> Lateral habitus <bold>47</bold> Hind tibia and tarsi <bold>48</bold> Head, frontal view <bold>49</bold> Aedeagus, ventral and lateral views.</p></caption><graphic xmlns:xlink="http://www.w3.org/1999/xlink" xlink:href="zookeys-505-117-g012.jpg" position="float" orientation="portrait" xlink:type="simple" id="oo_44062.jpg"/></fig></tp:treatment-sec></tp:taxon-treatment>
